# Supplementary material for: The Immunomodulatory CEA Cell Adhesion Molecule 6 (CEACAM6/CD66c) Is a Protein Receptor for the Influenza A Virus
Source: Viruses. 2021 Apr 21;13(5):726. doi: 10.3390/v13050726 (PMC8143321; doi:10.3390/v13050726)
Supplement: Supplementary file 1 [file viruses-13-00726-s001.zip]

Archive with 1 entries (1 files):
- viruses-1188729-supplementary.pdf
